# Supplementary material for: SpikeLab: Agentic tools for spike data analysis
Source: bioRxiv. 2026 Apr 29:2026.04.25.720833. Preprint. [Version 1] doi: 10.64898/2026.04.25.720833 (PMC13142478; doi:10.64898/2026.04.25.720833)
Supplement: Supplement 1 [file media-1.zip]

Archive with 3 entries (2 files):
- spikelab/
- spikelab/INSTALL.md
- spikelab/SKILL.md
